# Supplementary material for: Light cupula of the horizontal semicircular canal occurring alternately on both sides: a case report
Source: BMC Ear Nose Throat Disord. 2015 Mar 14;15:2. doi: 10.1186/s12901-015-0015-z (PMC4365523; doi:10.1186/s12901-015-0015-z)
Supplement: Additional file 6: — Head-roll to the left at the second vertigo attack. Left-beating nystagmus is observed. [file 12901_2015_15_MOESM6_ESM.zip]

Archive with 1 entries (1 files):
- 1533192601446298_add6.avi
